# Supplementary material for: COVID-19: Focusing on the Link between Inflammation, Vitamin D, MAPK Pathway and Oxidative Stress Genetics
Source: Antioxidants (Basel). 2023 May 20;12(5):1133. doi: 10.3390/antiox12051133 (PMC10215473; doi:10.3390/antiox12051133)
Supplement: Supplementary file 1 [file antioxidants-12-01133-s001.zip]

Archive with 1 entries (1 files):
- antioxidants-2348914-supplementary.pdf
